# Supplementary material for: Prolonged treadmill training is not able to prevent ovariectomy-induced bone loss
Source: Front Physiol. 2022 Dec 16;13:1078857. doi: 10.3389/fphys.2022.1078857 (PMC9800899; doi:10.3389/fphys.2022.1078857)
Supplement: Supplementary file 2 [file Table1.XLSX]

## Sheet: Tabelle1
Cage	mice	Atenn_Humerus	Atten_corr_Humerus	A (prox)_Humerus	B (dist)_Humerus	L_Humerus	height_Humerus	offset_dia_Humerus	offset_meta_prox_Humerus	offset_meta_dist_Humerus	Datum_Humerus	P_AC_25_Humerus	AC_25_c_Humerus	P_AC_75_Humerus	AC_75_c_Humerus	AC_25_f_Humerus	AC_75_f_Humerus	BMD_dia_Humerus	BMD_met_prox_Humerus	BMD_meta_dis_Humerus	BV/TV_met_prox [%]_Humerus	Tb.th_met_prox [mm]_Humerus	Tb/N_met_prox [1/mm]_Humerus	Tb.sp_met_prox [mm]_Humerus	BV/TV_met_dis [%]_Humerus	Tb.th_met_dis [mm]_Humerus	Tb/N_met_dis [1/mm]_Humerus	Tb.sp_met_dis [mm]_Humerus	Ct.th_dia [mm]_Humerus	Ct.Ar_dia [%]_Humerus	Tt.Ar_dia [%]_Humerus	Ct.Ar/Tt.Ar_dia [%]_Humerus	Atenn_femur	Atten_corr_femur	A (prox)_femur	B (dist)_femur	L_femur	height_femur	offset_dia_femur	offset_meta_prox_femur	offset_meta_dist_femur	Datum_femur	P_AC_25_femur	AC_25_c_femur	P_AC_75_femur	AC_75_c_femur	AC_25_f_femur	AC_75_f_femur	BMD_dia_femur
SHAM OP	K7_KL	0.080724	0.0968688	1923	839	1084	108.4	487.8	921.4	-162.6	201106	0.036848	0.0442176	0.055558	0.0666696	0.0215251	0.0487421	1.00266	0.596516	0.754609	3.85062	0.0720065	0.53476	0.643602	9.82873	0.116179	0.846001	0.303574	0.218416	0.723567	1.1494	0.629515	0.082656	0.0991872	1908	478	1430	143	643.5	1215.5	-214.5	201111	0.03381	0.040572	0.056333	0.0675996	0.0204863	0.0468851	1.08518
SHAM OP	K7_1LL	0.081302	0.0975624	1772	702	1070	107	481.5	909.5	-160.5	201106	0.036848	0.0442176	0.055558	0.0666696	0.0215251	0.0487421	1.00121	0.550318	0.682774	3.12053	0.0587461	0.531189	0.569827	3.66425	0.075538	0.485087	0.338264	0.226927	0.711036	1.09203	0.651113	0.081947	0.0983364	2193	736	1457	145.7	655.65	1238.45	-218.55	201111	0.03381	0.040572	0.056333	0.0675996	0.0204863	0.0468851	1.0976
SHAM OP	K7_1LR	0.080087	0.0961044	1798	738	1060	106	477	901	-159	201106	0.036848	0.0442176	0.055558	0.0666696	0.0215251	0.0487421	0.981708	0.571067	0.725159	8.87655	0.0723543	1.22682	0.297298	8.63386	0.100355	0.860333	0.277255	0.197067	0.658903	1.11036	0.593412	0.08242	0.098904	2085	657	1428	142.8	642.6	1213.8	-214.2	201111	0.03381	0.040572	0.056333	0.0675996	0.0204863	0.0468851	1.08448
SHAM OP	K7_1LL+1LR	0.082836	0.0994032	1859	789	1070	107	481.5	909.5	-160.5	201106	0.036848	0.0442176	0.055558	0.0666696	0.0215251	0.0487421	1.03501	0.62007	0.668556	5.00391	0.0706404	0.708364	0.364746	7.24888	0.0863589	0.83939	0.278072	0.223475	0.703491	1.1083	0.63475	0.089543	0.107452	2152	728	1424	142.4	640.8	1210.4	-213.6	201106	0.036848	0.0442176	0.055558	0.0666696	0.0215251	0.0487421	1.10268
SHAM OP	K7_2LL	0.07766	0.093192	1873	808	1065	106.5	479.25	905.25	-159.75	201106	0.036848	0.0442176	0.055558	0.0666696	0.0215251	0.0487421	0.992295	0.550843	0.733488	3.97513	0.0646665	0.614712	0.445557	5.59996	0.0872991	0.641469	0.305192	0.228022	0.732539	1.10465	0.663143	0.085346	0.102415	2020	592	1428	142.8	642.6	1213.8	-214.2	201106	0.036848	0.0442176	0.055558	0.0666696	0.0215251	0.0487421	1.07553
SHAM OP	K7_2LR	0.083886	0.100663	1895	823	1072	107.2	482.4	911.2	-160.8	201106	0.036848	0.0442176	0.055558	0.0666696	0.0215251	0.0487421	1.03377	0.594562	0.721213	2.55563	0.0612532	0.417225	0.592339	8.41576	0.096969	0.867881	0.276675	0.22339	0.760773	1.18315	0.643006	0.084469	0.101363	2080	668	1412	141.2	635.4	1200.2	-211.8	201106	0.036848	0.0442176	0.055558	0.0666696	0.0215251	0.0487421	1.06816
control	K1_1LL+1LR	0.079617	0.0955404	2125	1010	1115	111.5	501.75	947.75	-167.25	201103	0.039453	0.0473436	0.055404	0.0664848	0.0203577	0.0473017	1.01429	0.578617	0.747202	2.27376	0.0558485	0.407131	0.735268	9.55116	0.110057	0.867841	0.305499	0.204736	0.682972	1.14584	0.596047	0.083746	0.100495	2113	725	1388	138.8	624.6	1179.8	-208.2	201103	0.039453	0.0473436	0.055404	0.0664848	0.0203577	0.0473017	1.08463
control	K1_2LR	0.101953	0.122344	2027	955	1072	107.2	482.4	911.2	-160.8	201103	0.039453	0.0473436	0.055404	0.0664848	0.0203577	0.0473017	1.05486	0.669539	0.750319	0.107574	0.0419765	0.0256272	0.700313	5.88849	0.0766598	0.768133	0.327074	0.194833	0.636038	1.01951	0.623869	0.079689	0.0956268	2215	842	1373	137.3	617.85	1167.05	-205.95	201111	0.03381	0.040572	0.056333	0.0675996	0.0204863	0.0468851	1.0571
control	K2_1LR	0.077104	0.0925248	1790	727	1063	106.3	478.35	903.55	-159.45	201103	0.039453	0.0473436	0.055404	0.0664848	0.0203577	0.0473017	0.97568	0.55901	0.665701	1.4701	0.0666901	0.220437	0.739528	9.15412	0.0969024	0.944674	0.329241	0.210836	0.648306	1.0289	0.630095	0.084403	0.101284	2103	684	1419	141.9	638.55	1206.15	-212.85	201103	0.039453	0.0473436	0.055404	0.0664848	0.0203577	0.0473017	1.07913
control	K2_2LR	0.076643	0.0919716	1873	787	1086	108.6	488.7	923.1	-162.9	201104	0.034348	0.0412176	0.055986	0.0671832	0.0209629	0.0479239	0.976655	0.53474	0.623242	0.592582	0.0585568	0.101198	0.730496	6.17243	0.0836742	0.737674	0.312488	0.211713	0.666372	1.06351	0.626578	0.090014	0.108017	2084	647	1437	143.7	646.65	1221.45	-215.55	201104	0.034348	0.0412176	0.055986	0.0671832	0.0209629	0.0479239	1.07948
control	K3_2LL	0.078782	0.0945384	1825	758	1067	106.7	480.15	906.95	-160.05	201104	0.034348	0.0412176	0.055986	0.0671832	0.0209629	0.0479239	0.962614	0.505732	0.712794	0.726803	0.0473888	0.15337	0.737777	6.9153	0.108836	0.63539	0.305569	0.215859	0.711716	1.13885	0.624942	0.083922	0.100706	1972	558	1414	141.4	636.3	1201.9	-212.1	201104	0.034348	0.0412176	0.055986	0.0671832	0.0209629	0.0479239	1.06723
flat	K5_2LR	0.080604	0.0967248	1834	786	1048	104.8	471.6	890.8	-157.2	201105	0.032563	0.0390756	0.059061	0.0708732	0.0211737	0.0486806	0.977726	0.568534	0.601524	1.63131	0.063447	0.257114	0.716329	6.45225	0.0820287	0.786584	0.34065	0.19962	0.629206	1.03866	0.605786	0.083013	0.0996156	1904	532	1372	137.2	617.4	1166.2	-205.8	201105	0.032563	0.0390756	0.059061	0.0708732	0.0211737	0.0486806	1.02076
flat	K2_KL	0.081747	0.0980964	1865	816	1049	104.9	472.05	891.65	-157.35	201103	0.039453	0.0473436	0.055404	0.0664848	0.0203577	0.0473017	0.982318	0.59359	0.630379	1.109	0.0589491	0.188128	0.736985	6.09458	0.072969	0.835228	0.331845	0.211091	0.665862	1.07848	0.617407	0.081432	0.0977184	2105	715	1390	139	625.5	1181.5	-208.5	201103	0.039453	0.0473436	0.055404	0.0664848	0.0203577	0.0473017	1.03592
flat	K5_1LL	0.082914	0.0994968	2029	965	1064	106.4	478.8	904.4	-159.6	201105	0.032563	0.0390756	0.059061	0.0708732	0.0211737	0.0486806	0.971684	0.591383	0.639144	2.62896	0.0678687	0.38736	0.503134	7.76863	0.0793902	0.978538	0.332335	0.199169	0.667862	1.12517	0.593563	0.082586	0.0991032	2012	628	1384	138.4	622.8	1176.4	-207.6	201105	0.032563	0.0390756	0.059061	0.0708732	0.0211737	0.0486806	1.02495
flat	K6_2LR	0.081399	0.0976788	1898	808	1090	109	490.5	926.5	-163.5	201106	0.036848	0.0442176	0.055558	0.0666696	0.0215251	0.0487421	0.982302	0.550736	0.679772	1.84315	0.05475	0.336649	0.730473	6.40834	0.0853119	0.751166	0.338435	0.206329	0.756821	1.24699	0.606917	0.079689	0.0956268	2016	573	1443	144.3	649.35	1226.55	-216.45	201106	0.036848	0.0442176	0.055558	0.0666696	0.0215251	0.0487421	1.07047
flat	K4_2LR	0.085154	0.102185	1890	815	1075	107.5	483.75	913.75	-161.25	201105	0.032563	0.0390756	0.059061	0.0708732	0.0211737	0.0486806	0.994866	0.564044	0.643516	1.18478	0.0464935	0.254826	0.619774	5.04444	0.0796399	0.633405	0.357678	0.187625	0.638101	1.11327	0.573175	0.073913	0.0886956	2155	726	1429	142.9	643.05	1214.65	-214.35	201105	0.032563	0.0390756	0.059061	0.0708732	0.0211737	0.0486806	1.00153
flat	K1_1LL	0.082487	0.0989844	1791	754	1037	103.7	466.65	881.45	-155.55	201103	0.039453	0.0473436	0.055404	0.0664848	0.0203577	0.0473017	0.978299	0.63317	0.669044	3.53254	0.0753022	0.469115	0.495799	8.20898	0.0844117	0.972492	0.27484	0.221431	0.80519	1.27944	0.629329	0.083267	0.0999204	2017	626	1391	139.1	625.95	1182.35	-208.65	201103	0.039453	0.0473436	0.055404	0.0664848	0.0203577	0.0473017	1.05563
flat	K2_1LL+1LR	0.086976	0.104371	1931	867	1064	106.4	478.8	904.4	-159.6	201103	0.039453	0.0473436	0.055404	0.0664848	0.0203577	0.0473017	1.00059	0.574272	0.659765	0.429757	0.0417815	0.102858	0.700159	5.96572	0.0751359	0.79399	0.31911	0.19931	0.605554	0.97648	0.62014	0.087559	0.105071	2178	772	1406	140.6	632.7	1195.1	-210.9	201103	0.039453	0.0473436	0.055404	0.0664848	0.0203577	0.0473017	1.09239
flat	K3_1LL+1LR	0.082444	0.0989328	1858	793	1065	106.5	479.25	905.25	-159.75	201104	0.034348	0.0412176	0.055986	0.0671832	0.0209629	0.0479239	1.00718	0.572631	0.696414	0.957963	0.0551912	0.173572	0.741086	8.12867	0.100879	0.805781	0.345855	0.210095	0.64271	1.01176	0.635237	0.059993	0.0719916	2030	627	1403	140.3	631.35	1192.55	-210.45	201104	0.034348	0.0412176	0.055986	0.0671832	0.0209629	0.0479239	0.938052
incline	K3_2LR *	0.083287	0.0999444	1772	715	1057	105.7	475.65	898.45	-158.55	201104	0.034348	0.0412176	0.055986	0.0671832	0.0209629	0.0479239	1.00622	0.579984	0.689929	1.10204	0.0543717	0.202686	0.758156	8.38562	0.0967152	0.867042	0.301184	0.203681	0.614839	0.997951	0.616101	0.083208	0.0998496	2190	820	1370	137	616.5	1164.5	-205.5	201111	0.03381	0.040572	0.056333	0.0675996	0.0204863	0.0468851	1.06278
incline	K1_2LL	0.084201	0.101041	1838	755	1083	108.3	487.35	920.55	-162.45	201103	0.039453	0.0473436	0.055404	0.0664848	0.0203577	0.0473017	1.00611	0.584795	0.691559	0.857608	0.0644501	0.133065	0.724759	4.27207	0.0637898	0.669711	0.362603	0.195047	0.637486	1.08246	0.588922	0.086148	0.103378	1986	616	1370	137	616.5	1164.5	-205.5	201103	0.039453	0.0473436	0.055404	0.0664848	0.0203577	0.0473017	1.07416
incline	K6_1LL+1LR	0.081526	0.0978312	1874	791	1083	108.3	487.35	920.55	-162.45	201106	0.036848	0.0442176	0.055558	0.0666696	0.0215251	0.0487421	0.975425	0.55337	0.67767	2.49226	0.0577704	0.431407	0.700101	8.65402	0.094545	0.915334	0.309115	0.203882	0.684505	1.09806	0.623379	0.074262	0.0891144	2142	750	1392	139.2	626.4	1183.2	-208.8	201106	0.036848	0.0442176	0.055558	0.0666696	0.0215251	0.0487421	1.01501
incline	K4_2LL	0.088168	0.105802	1911	835	1076	107.6	484.2	914.6	-161.4	201105	0.032563	0.0390756	0.059061	0.0708732	0.0211737	0.0486806	0.990394	0.591526	0.709669	1.05846	0.0565219	0.187265	0.556001	5.49119	0.0843008	0.651381	0.363882	0.194356	0.675961	1.15155	0.587002	0.083205	0.099846	2150	741	1409	140.9	634.05	1197.65	-211.35	201105	0.032563	0.0390756	0.059061	0.0708732	0.0211737	0.0486806	1.03618
incline	K4_1LL	0.084332	0.101198	1874	791	1083	108.3	487.35	920.55	-162.45	201104	0.034348	0.0412176	0.055986	0.0671832	0.0209629	0.0479239	0.987924	0.62367	0.648181	0.73516	0.0722385	0.101768	0.758846	6.68606	0.0756709	0.88357	0.338295	0.207157	0.653741	1.06963	0.611183	0.088571	0.106285	2007	652	1355	135.5	609.75	1151.75	-203.25	201104	0.034348	0.0412176	0.055986	0.0671832	0.0209629	0.0479239	1.07081
incline	K6_1LL	0.08025	0.0963	1781	719	1062	106.2	477.9	902.7	-159.3	201105	0.032563	0.0390756	0.059061	0.0708732	0.0211737	0.0486806	0.993348	0.540353	0.707696	1.54399	0.0524306	0.294483	0.713736	8.18467	0.108035	0.757592	0.340951	0.209704	0.673047	1.09608	0.614047	0.084458	0.10135	2107	734	1373	137.3	617.85	1167.05	-205.95	201105	0.032563	0.0390756	0.059061	0.0708732	0.0211737	0.0486806	1.03988
incline	K6_KL	0.077791	0.0933492	1816	723	1093	109.3	491.85	929.05	-163.95	201105	0.032563	0.0390756	0.059061	0.0708732	0.0211737	0.0486806	0.969077	0.552318	0.709916	3.71537	0.0692612	0.536428	0.553431	11.6585	0.105518	1.10489	0.323969	0.19905	0.717258	1.25268	0.572581	0.08557	0.102684	2139	681	1458	145.8	656.1	1239.3	-218.7	201105	0.032563	0.0390756	0.059061	0.0708732	0.0211737	0.0486806	1.0634
incline	K1_1LR	0.088374	0.106049	1851	820	1031	103.1	463.95	876.35	-154.65	201103	0.039453	0.0473436	0.055404	0.0664848	0.0203577	0.0473017	0.941113	0.669242	0.752381	5.44747	0.101962	0.534264	0.463255	6.26343	0.0983416	0.636906	0.276995	0.222524	0.730505	1.14446	0.638297	0.087646	0.105175	2108	740	1368	136.8	615.6	1162.8	-205.2	201103	0.039453	0.0473436	0.055404	0.0664848	0.0203577	0.0473017	1.10347
incline	K3_KL	0.084026	0.100831	1882	809	1073	107.3	482.85	912.05	-160.95	201104	0.034348	0.0412176	0.055986	0.0671832	0.0209629	0.0479239	0.977612	0.627141	0.805692	0.736967	0.0603165	0.122183	0.745656	8.27639	0.135404	0.611235	0.353916	0.202319	0.695543	1.1453	0.607302	0.086868	0.104242	2193	764	1429	142.9	643.05	1214.65	-214.35	201104	0.034348	0.0412176	0.055986	0.0671832	0.0209629	0.0479239	1.07125
decline	K5_2LL	0.077106	0.0925272	1944	849	1095	109.5	492.75	930.75	-164.25	201105	0.032563	0.0390756	0.059061	0.0708732	0.0211737	0.0486806	0.920933	0.534023	0.629844	5.41556	0.0633968	0.854233	0.618497	7.60562	0.0814154	0.934174	0.277311	0.194571	0.635711	1.06731	0.595618	0.085236	0.102283	2069	673	1396	139.6	628.2	1186.6	-209.4	201105	0.032563	0.0390756	0.059061	0.0708732	0.0211737	0.0486806	1.02785
decline	K5_1LL+1LR	0.07876	0.094512	1851	763	1088	108.8	489.6	924.8	-163.2	201105	0.032563	0.0390756	0.059061	0.0708732	0.0211737	0.0486806	0.931189	0.527449	0.517894	2.23649	0.0545849	0.409727	0.689167	9.21322	0.0922956	0.998229	0.340504	0.19723	0.637514	1.0502	0.607038	0.08497	0.101964	2202	733	1469	146.9	661.05	1248.65	-220.35	201105	0.032563	0.0390756	0.059061	0.0708732	0.0211737	0.0486806	1.03288
decline	K6_2LL	0.080522	0.0966264	1968	853	1115	111.5	501.75	947.75	-167.25	201106	0.036848	0.0442176	0.055558	0.0666696	0.0215251	0.0487421	0.908374	0.548558	0.686109	4.06638	0.0591064	0.687976	0.431631	13.2159	0.0998108	1.32409	0.29387	0.208051	1.00442	1.49773	0.670631	0.082067	0.0984804	2153	687	1466	146.6	659.7	1246.1	-219.9	201106	0.036848	0.0442176	0.055558	0.0666696	0.0215251	0.0487421	1.0413
decline	K4_1LL+1LR	0.075508	0.0906096	1926	883	1043	104.3	469.35	886.55	-156.45	201104	0.034348	0.0412176	0.055986	0.0671832	0.0209629	0.0479239	0.982181	0.537767	0.666269	1.87046	0.0657714	0.284388	0.433411	8.44232	0.0963204	0.876483	0.336016	0.209548	0.656057	1.06889	0.613774	0.082207	0.0986484	2138	738	1400	140	630	1190	-210	201104	0.034348	0.0412176	0.055986	0.0671832	0.0209629	0.0479239	1.0608
decline	K2_2LL *	0.084852	0.101822	1851	832	1019	101.9	458.55	866.15	-152.85	201104	0.034348	0.0412176	0.055986	0.0671832	0.0209629	0.0479239	0.991752	0.568498	0.702193	0.447591	0.0520992	0.0859112	0.713944	11.2992	0.0905987	1.24717	0.211269	0.20254	0.725673	1.1763	0.616912	0.082372	0.0988464	2028	590	1438	143.8	647.1	1222.3	-215.7	201111	0.03381	0.040572	0.056333	0.0675996	0.0204863	0.0468851	1.08251
decline	K4_KL	0.085509	0.102611	1638	556	1082	108.2	486.9	919.7	-162.3	201104	0.034348	0.0412176	0.055986	0.0671832	0.0209629	0.0479239	0.985444	0.534785	0.62704	0.21225	0.0434227	0.04888	0.744741	4.75263	0.0896452	0.530159	0.366293	0.193634	0.618007	1.04105	0.593639	0.084253	0.101104	2013	531	1482	148.2	666.9	1259.7	-222.3	201104	0.034348	0.0412176	0.055986	0.0671832	0.0209629	0.0479239	1.06945
interval	K3_1LL	0.081846	0.0982152	1633	566	1067	106.7	480.15	906.95	-160.05	201104	0.034348	0.0412176	0.055986	0.0671832	0.0209629	0.0479239	0.972939	0.62181	0.638517	1.7588	0.071852	0.24478	0.688498	7.98011	0.0909932	0.877	0.350472	0.194661	0.602621	1.0448	0.57678	0.084039	0.100847	2323	895	1428	142.8	642.6	1213.8	-214.2	201104	0.034348	0.0412176	0.055986	0.0671832	0.0209629	0.0479239	1.05206
interval	K5_KL	0.078032	0.0936384	1859	780	1079	107.9	485.55	917.15	-161.85	201105	0.032563	0.0390756	0.059061	0.0708732	0.0211737	0.0486806	0.972946	0.586591	0.708725	2.81666	0.0795367	0.354134	0.736796	11.9851	0.109724	1.0923	0.344428	0.21093	0.717429	1.20844	0.593683	0.080642	0.0967704	2161	767	1394	139.4	627.3	1184.9	-209.1	201105	0.032563	0.0390756	0.059061	0.0708732	0.0211737	0.0486806	1.02832
interval	K3_1LR	0.085504	0.102605	1723	707	1016	101.6	457.2	863.6	-152.4	201104	0.034348	0.0412176	0.055986	0.0671832	0.0209629	0.0479239	1.01091	0.622018	0.638607	3.75027	0.0661678	0.566781	0.565522	8.59894	0.0823893	1.0437	0.260905	0.206397	0.654309	1.01349	0.645602	0.088352	0.106022	1923	562	1361	136.1	612.45	1156.85	-204.15	201104	0.034348	0.0412176	0.055986	0.0671832	0.0209629	0.0479239	1.07456
interval	K4_1LR	0.079146	0.0949752	1767	693	1074	107.4	483.3	912.9	-161.1	201104	0.034348	0.0412176	0.055986	0.0671832	0.0209629	0.0479239	0.975697	0.606008	0.714392	3.28092	0.0705381	0.465128	0.453002	8.90355	0.103917	0.856797	0.315605	0.199303	0.70873	1.16142	0.61023	0.084304	0.101165	2085	686	1399	139.9	629.55	1189.15	-209.85	201104	0.034348	0.0412176	0.055986	0.0671832	0.0209629	0.0479239	1.04382
interval	K6_1LR	0.092427	0.110912	1789	727	1062	106.2	477.9	902.7	-159.3	201106	0.036848	0.0442176	0.055558	0.0666696	0.0215251	0.0487421	0.907003	0.619861	0.69423	2.66903	0.0584729	0.456456	0.685988	3.46642	0.0709092	0.488853	0.374162	0.201439	0.66596	1.06031	0.628079	0.082225	0.09867	2085	688	1397	139.7	628.65	1187.45	-209.55	201111	0.03381	0.040572	0.056333	0.0675996	0.0204863	0.0468851	1.07226
interval	K5_1LR	0.080428	0.0965136	1852	776	1076	107.6	484.2	914.6	-161.4	201105	0.032563	0.0390756	0.059061	0.0708732	0.0211737	0.0486806	0.991953	0.589615	0.738087	3.86991	0.0700544	0.552415	0.673522	10.7745	0.103239	1.04364	0.289821	0.210993	0.706553	1.10276	0.640716	0.084509	0.101411	2117	714	1403	140.3	631.35	1192.55	-210.45	201105	0.032563	0.0390756	0.059061	0.0708732	0.0211737	0.0486806	1.04615
[truncated: 47 more columns]
